# Supplementary material for: Identification of Promising Mutants Associated with Egg Production Traits Revealed by Genome-Wide Association Study
Source: PLoS One. 2015 Oct 23;10(10):e0140615. doi: 10.1371/journal.pone.0140615 (PMC4619706; doi:10.1371/journal.pone.0140615)
Supplement: S3 Table — 1: Chicken chromosome. 2: first listed marker is minor allele. 3: minor allele frequency. 4: allele substitution effect. 5: U and D indicates that the SNP is upstream and downstream of the gene; UTR indicates untranslated region. (XLSX). (XLSX) [file pone.0140615.s005.xlsx]

## Sheet: EN1
SNP	GGA1	Position (bp)	Alleles2	MAF3	P-value	Effect ± SE4	Candidate/Nearest genes	Location (kb)5
rs315173556	1	20402324	C/T	0.16	1.40244e-05	2.254881±0.5173632	PLXNB2	intron
rs13587614	5	40164174	A/G	0.323	9.55037e-07	1.983141±0.4029205	STON2	intron
rs314448799	5	43152230	C/T	0.409	1.67369e-06	1.844301±0.3834987	CALM1	D 8.27
rs14540368	5	43160851	G/T	0.47	2.05958e-06	1.81552±0.3808647	CALM1	D 16.89
rs312601826	5	39762365	A/G	0.27	2.81612e-06	1.995428±0.4243429	NRXN3	D 25.58
rs315792057	5	41920622	T/C	0.41	3.744e-06	1.780821±0.3835464	LOC423393	D 162.21
rs316600306	5	40318604	G/A	0.39	6.0313e-06	1.787±0.3934292	SEL1L	U 72.84
rs316004182	5	40321254	G/A	0.39	6.0313e-06	1.787±0.3934292	SEL1L	U 75.49
rs318043141	5	42421056	T/C	0.289	8.54318e-06	1.852488±0.4146928	ZC3H14	D 2.17
rs317576635	5	42125823	G/A	0.288	9.01339e-06	1.86223±0.4179625	GALC	D .57
rs315568325	5	42130216	C/T	0.288	9.01339e-06	1.86223±0.4179625	GALC	D 1.17
rs312649798	5	42076601	T/C	0.326	1.02556e-05	1.796339±0.4057379	LOC423393	D 6.23
rs13594405	5	57114313	A/G	0.125	1.3735e-05	-2.269551±0.5201775	RPS29	D 365.48
rs314422825	5	40194495	A/G	0.334	1.44983e-05	1.717696±0.3947788	STON2	exon
rs16591996	7	17363523	C/T	0.241	2.98828e-06	-2.114782±0.4509049	METAP1D	U 2.00
rs313148593	7	17610008	A/G	0.245	3.90504e-06	-2.095031±0.45208	TLK1	intron
rs14611759	7	17028264	G/A	0.245	4.11522e-06	-2.100166±0.4542683	ZAK	U 87.56
rs317440448	7	17038749	T/G	0.245	4.11522e-06	-2.100166±0.4542683	ZAK	U 98.05
rs314969811	7	17009458	C/G	0.245	4.11522e-06	-2.100166±0.4542683	ZAK	U 68.76
rs317891791	7	17039776	G/T	0.245	7.04406e-06	-2.039774±0.4523961	PPP1R9B	U 115.01
rs80593133	7	17006353	A/G	0.263	1.64573e-05	-1.941852±0.4492111	ZAK	U 65.65
rs14669201	9	3944012	C/T	0.305	1.66806e-05	-1.764647±0.4085027	TRA2B	D 29.83
rs314453358	16	135181	G/T	0.42	8.44502e-06	1.390023±0.3109922	GNB2L1	U 4.08
rs315937117	23	3742652	C/T	0.463	1.53472e-06	1.534479±0.3179133	ZC3H12A	U 10.33
rs317413595	23	4190173	G/C	0.479	1.98836e-06	-1.561989±0.3271841	CLSPN	D 0.16
rs314341162	23	3734457	C/T	0.287	3.27738e-06	-1.810765±0.3876722	ZC3H12A	U 2.14
rs15203094	23	3810622	C/T	0.416	6.06264e-06	-1.482527±0.3264754	GRIK3	intron
rs317351917	23	4193306	C/T	0.172	7.65752e-06	2.027918±0.4515694	CLSPN	D 3.29
rs15201280	23	3323974	G/A	0.327	8.27632e-06	-1.695415±0.3789472	RRAGC	D 98.01
rs318035262	23	3196208	T/C	0.092	8.48839e-06	2.547365±0.570068	STMN1	U .41

## Sheet: EN2
SNP	GGA1	Position (bp)	Alleles2	MAF3	P-value	Effect ± SE4	Candidate/Nearest genes	Location (kb)5
rs15293141	1	63271712	T/C	0.126	8.96131e-06	1.770279±0.3972175	DERA	intron
rs315473190	1	50719761	G/A	0.16	9.24953e-06	-1.670514±0.3754122	DMC1	UTR-5
rs315686901	1	63305738	T/C	0.111	1.05231e-05	1.860449±0.420759	DERA	intron
rs315567202	3	71423625	G/A	0.239	1.2273e-06	1.612212±0.3309328	PNISR	D 499.48
rs317752031	3	71354810	A/G	0.233	5.36866e-06	1.619621±0.3546455	PNISR	D 430.67
rs316300290	3	72244149	C/A	0.239	7.29058e-06	1.485702±0.3300564	KIAA0776	intron
rs315745771	3	67688971	G/A	0.431	1.66535e-05	-1.301812±0.301338	ATG5	intron
rs313082307	5	39683097	G/A	0.226	1.63568e-05	1.481404±0.3425906	NRXN3	intron
rs313309374	9	7487243	T/C	0.057	4.22589e-06	-2.739282±0.5932345	FARSB	intron
rs317524347	9	7487489	G/A	0.057	4.22589e-06	-2.739282±0.5932345	FARSB	intron
rs315056542	9	7535204	C/T	0.273	1.01237e-05	-1.457841±0.3290753	MOGAT1	D 5.61
rs314441991	9	6822398	G/A	0.109	1.26065e-05	-1.940731±0.442893	MIR1741	D 168.75
rs14057861	13	7891090	T/C	0.025	1.401e-05	-3.585546±0.8226395	ENSGALT00000004410	intron
rs318196373	19	5596395	A/C	0.017	6.3514e-06	-4.580674±1.010966	SMG6	intron
rs14121705	19	6437633	A/G	0.017	1.10879e-05	-4.374005±0.9917952	ADORA2B	U 1.54
rs13604652	24	2430963	A/C	0.152	1.19237e-05	-1.560066±0.3550272	ENSGALT00000002205	intron
rs312944243	24	2429320	A/G	0.142	1.57425e-05	-1.569103±0.3621568	ENSGALT00000002205	intron

## Sheet: EN3
SNP	GGA1	Position (bp)	Alleles2	MAF3	P-value	Effect ± SE4	Candidate/Nearest genes	Location (kb)5
rs15296908	1	65059916	C/T	0.467	2.16847e-06	-7.235226±1.521283	PDE3A	intron
rs315758677	1	65151994	A/G	0.466	5.65344e-06	-6.925322±1.520151	PDE3A	intron
rs313168185	1	65152452	T/C	0.466	5.65344e-06	-6.925322±1.520151	PDE3A	intron
rs316345731	1	65120129	C/A	0.466	5.87738e-06	-6.932925±1.524593	PDE3A	intron
rs15296966	1	65110160	C/T	0.467	6.34853e-06	-6.892444±1.521207	PDE3A	intron
rs14837536	1	65119926	C/T	0.467	6.34853e-06	-6.892444±1.521207	PDE3A	intron
rs313021421	1	65075562	G/A	0.467	6.56309e-06	-6.892979±1.523721	PDE3A	intron
rs13879206	1	65080240	G/A	0.467	6.56309e-06	-6.892979±1.523721	PDE3A	intron
rs314154731	1	65085741	G/A	0.467	6.56309e-06	-6.892979±1.523721	PDE3A	intron
rs314309605	1	65089987	T/C	0.467	6.56309e-06	-6.892979±1.523721	PDE3A	intron
rs13879213	1	65091390	T/C	0.467	6.56309e-06	-6.892979±1.523721	PDE3A	intron
rs314680216	1	65092429	G/A	0.467	6.56309e-06	-6.892979±1.523721	PDE3A	intron
rs314096760	1	64635336	G/A	0.463	6.76282e-06	-6.896164±1.526597	PLEKHA5	intron
rs312848818	1	64611224	A/G	0.466	6.86424e-06	-6.903426±1.529287	PLEKHA5	intron
rs314280837	1	56455803	A/G	0.482	7.831e-06	-5.816644±1.296694	ENSGALT00000020879	intron
rs315472116	1	64499871	G/T	0.468	7.92466e-06	-6.870604±1.532529	CAPZA3	D 122.20
rs312725300	1	65158286	G/C	0.493	8.14405e-06	-6.633145±1.481515	PDE3A	intron
rs313675089	1	64993438	A/G	0.467	8.15306e-06	-6.819296±1.523173	AEBP2	D 256.79
rs314253147	1	64998663	G/A	0.467	8.15306e-06	-6.819296±1.523173	AEBP2	D 262.01
rs14837456	1	65026872	G/T	0.467	8.15306e-06	-6.819296±1.523173	SLCO1C1	U 262.30
rs313591339	1	65032042	G/A	0.467	8.15306e-06	-6.819296±1.523173	SLCO1C1	U 257.12
rs317151946	1	65033359	T/C	0.467	8.15306e-06	-6.819296±1.523173	SLCO1C1	U 255.81
rs315014936	1	64537698	A/G	0.468	8.26035e-06	-6.868871±1.535217	CAPZA3	D 160.02
rs14837563	1	65153795	T/C	0.493	8.99412e-06	-6.604874±1.482332	PDE3A	intron
rs314261813	1	56523930	A/C	0.428	9.38119e-06	-5.727646±1.288107	SVOPL	intron
rs13870846	1	56404164	G/A	0.422	9.44089e-06	6.311381±1.419825	ENSGALT00000020879	intron
rs317158141	1	65041414	C/T	0.467	9.67001e-06	-6.756043±1.521647	PDE3A	intron
rs316673481	1	65054343	G/A	0.467	9.67001e-06	-6.756043±1.521647	PDE3A	intron
rs312421589	1	65052598	C/G	0.467	9.67001e-06	-6.756043±1.521647	PDE3A	intron
rs13879003	1	64616718	A/G	0.466	1.00175e-05	-6.783349±1.530454	PLEKHA5	intron
rs314476388	1	65061422	A/G	0.467	1.04267e-05	-6.730036±1.52143	PDE3A	intron
rs318006072	1	65083765	A/G	0.469	1.11844e-05	-6.716663±1.523702	PDE3A	intron
rs314770012	1	64949898	C/T	0.467	1.13821e-05	-6.714961±1.524647	AEBP2	D 213.25
rs312630453	1	56341010	T/G	0.404	1.19083e-05	6.3653±1.448524	HIPK2	D 44.87
rs317588128	1	64988408	C/A	0.467	1.19291e-05	-6.698021±1.524374	AEBP2	D 251.76
rs13878795	1	64428919	T/G	0.467	1.26331e-05	-6.719764±1.533734	CAPZA3	D 51.25
rs13878798	1	64430601	G/C	0.467	1.26331e-05	-6.719764±1.533734	CAPZA3	D 52.93
rs315534923	1	65004108	C/T	0.493	1.26436e-05	-6.505474±1.484886	AEBP2	D 267.46
rs317110640	1	65018319	G/A	0.493	1.26436e-05	-6.505474±1.484886	SLCO1C1	U 270.85
rs314826738	1	64024804	T/C	0.483	1.3322e-05	-6.542061±1.497183	RERGL	D 19.66
rs317923909	1	64677690	T/C	0.493	1.38762e-05	-6.501279±1.49093	PLEKHA5	D 5.02
rs13657578	1	64049415	T/G	0.484	1.39062e-05	-6.523301±1.496145	RERGL	intron
rs313964418	1	64942172	G/T	0.469	1.39522e-05	-6.656249±1.526893	AEBP2	D 205.52
rs13870874	1	56423039	T/A	0.425	1.4111e-05	6.138307±1.408892	ENSGALT00000020879	intron
rs317741115	1	64922588	A/G	0.494	1.51153e-05	-6.45922±1.487766	AEBP2	D 185.94
rs318193983	1	64929421	C/T	0.494	1.51153e-05	-6.45922±1.487766	AEBP2	D 192.77
rs316876728	1	64940202	C/T	0.494	1.51153e-05	-6.45922±1.487766	AEBP2	D 203.55
rs312363907	1	64946665	G/T	0.494	1.51153e-05	-6.45922±1.487766	AEBP2	D 210.02
rs313277240	1	64387706	T/G	0.468	1.5321e-05	-6.658249±1.534672	CAPZA3	D 10.03
rs314800813	1	64970860	G/A	0.493	1.54501e-05	-6.442751±1.485641	AEBP2	D 234.21
rs315355597	1	65029700	C/A	0.466	1.60484e-05	-6.560452±1.515742	SLCO1C1	D 259.47
rs15294436	1	63897428	C/T	0.467	1.68804e-05	-6.60464±1.529942	ENSGALT00000042385	D 9.17
rs312387499	4	4223165	A/C	0.103	3.53268e-06	9.390377±2.017291	ENSGALT00000010111	intron

## Sheet: EN4
SNP	GGA1	Position (bp)	Alleles2	MAF3	P-value	Effect ± SE4	Candidate/Nearest genes	Location (kb)5
rs14822922	1	50514116	A/G	0.387	9.74334e-07	-1.69196±0.3440417	TAB1	D 3.24
rs315027215	2	11362328	A/G	0.407	1.42963e-05	-1.488896±0.341951	PFKP	intron
rs14279128	20	11592902	A/G	0.076	1.57407e-05	-2.591971±0.5982332	PPP4R1L	intron

## Sheet: EN5
SNP	GGA1	Position (bp)	Alleles2	MAF3	P-value	Effect ± SE4	Candidate/Nearest genes	Location (kb)5
rs15296908	1	65059916	C/T	0.467	1.87568e-06	-5.606917±1.171592	PDE3A	intron
rs312336098	1	66182414	A/G	0.498	2.68069e-06	-5.477552±1.162374	SOX5	intron
rs314461194	1	66032756	T/C	0.497	3.6091e-06	-5.398724±1.160887	SOX5	U 35.47
rs312725300	1	65158286	G/C	0.493	3.65238e-06	-5.317716±1.144082	PDE3A	intron
rs312940794	1	66784613	A/G	0.495	3.73315e-06	5.384384±1.159568	ST8SIA1	intron
rs14837563	1	65153795	T/C	0.493	4.11247e-06	-5.292723±1.144838	PDE3A	intron
rs318163783	1	67140749	A/C	0.428	4.11625e-06	-5.071805±1.097098	ENSGALT00000044443	D 29.16
rs316345731	1	65120129	C/A	0.466	4.17883e-06	-5.422633±1.173794	PDE3A	intron
rs315758677	1	65151994	A/G	0.466	4.55412e-06	-5.385294±1.170306	PDE3A	intron
rs313168185	1	65152452	T/C	0.466	4.55412e-06	-5.385294±1.170306	PDE3A	intron
rs313021421	1	65075562	G/A	0.467	4.7057e-06	-5.389875±1.173066	PDE3A	intron
rs13879206	1	65080240	G/A	0.467	4.7057e-06	-5.389875±1.173066	PDE3A	intron
rs314154731	1	65085741	G/A	0.467	4.7057e-06	-5.389875±1.173066	PDE3A	intron
rs314309605	1	65089987	T/C	0.467	4.7057e-06	-5.389875±1.173066	PDE3A	intron
rs13879213	1	65091390	T/C	0.467	4.7057e-06	-5.389875±1.173066	PDE3A	intron
rs314680216	1	65092429	G/A	0.467	4.7057e-06	-5.389875±1.173066	PDE3A	intron
rs312893574	1	65998736	A/G	0.497	4.96791e-06	-5.324395±1.161718	ENSGALT00000045533	D 6.01
rs315534923	1	65004108	C/T	0.493	5.10998e-06	-5.248716±1.146702	PDE3A	U 32.17
rs317110640	1	65018319	G/A	0.493	5.10998e-06	-5.248716±1.146702	PDE3A	U 17.96
rs15296966	1	65110160	C/T	0.466	5.16564e-06	-5.358191±1.171208	PDE3A	intron
rs14837536	1	65119926	C/T	0.466	5.16564e-06	-5.358191±1.171208	PDE3A	intron
rs314096760	1	64635336	G/A	0.463	5.22926e-06	-5.390725±1.17899	PLEKHA5	intron
rs314078322	1	66158451	C/A	0.497	5.39908e-06	-5.297274±1.160275	SOX5	intron
rs13870912	1	56459390	G/A	0.493	5.55476e-06	-4.489968±0.9847546	ENSGALT00000020879	intron
rs313675089	1	64993438	A/G	0.466	5.76634e-06	-5.33694±1.172565	PDE3A	U 42.84
rs314253147	1	64998663	G/A	0.466	5.76634e-06	-5.33694±1.172565	PDE3A	U 37.62
rs14837456	1	65026872	G/T	0.466	5.76634e-06	-5.33694±1.172565	PDE3A	U 9.41
rs313591339	1	65032042	G/A	0.466	5.76634e-06	-5.33694±1.172565	PDE3A	U 4.24
rs317151946	1	65033359	T/C	0.466	5.76634e-06	-5.33694±1.172565	PDE3A	U 2.92
rs14839505	1	66890907	G/A	0.496	6.00447e-06	5.267969±1.159613	ST8SIA1	D 39.78
rs317250987	1	66176862	A/G	0.498	6.12505e-06	-5.290688±1.165704	SOX5	intron
rs314800813	1	64970860	G/A	0.493	6.43745e-06	-5.195387±1.147399	PDE3A	U 65.42
rs315853852	1	66963520	T/C	0.496	6.70458e-06	5.208822±1.152586	ENSGALT00000021604	U 11.56
rs317247076	1	66784506	G/A	0.496	6.72533e-06	5.251985±1.162308	ST8SIA1	intron
rs312848818	1	64611224	A/G	0.466	6.76157e-06	-5.32625±1.179044	PLEKHA5	intron
rs13657578	1	64049415	T/G	0.483	6.81927e-06	-5.210051±1.153788	ENSGALT00000021403	intron
rs13879003	1	64616718	A/G	0.465	6.82857e-06	-5.331599±1.180782	PLEKHA5	intron
rs314770012	1	64949898	C/T	0.467	6.85057e-06	-5.30101±1.174187	PDE3A	U 86.38
rs317923909	1	64677690	T/C	0.493	6.90643e-06	-5.203925±1.153129	PLEKHA5	U 9.97
rs315014936	1	64537698	A/G	0.467	6.98358e-06	-5.338723±1.183625	PLEKHA5	U 41.85
rs315472116	1	64499871	G/T	0.468	7.02892e-06	-5.328478±1.181718	PLEKHA5	U 79.68
rs317158141	1	65041414	C/T	0.467	7.08122e-06	-5.281968±1.171818	PDE3A	intron
rs316673481	1	65054343	G/A	0.467	7.08122e-06	-5.281968±1.171818	PDE3A	intron
rs312421589	1	65052598	C/G	0.467	7.08122e-06	-5.281968±1.171818	PDE3A	intron
rs317741115	1	64922588	A/G	0.493	7.17622e-06	-5.176102±1.149063	PDE3A	U 113.69
rs318193983	1	64929421	C/T	0.493	7.17622e-06	-5.176102±1.149063	PDE3A	U 106.86
rs316876728	1	64940202	C/T	0.493	7.17622e-06	-5.176102±1.149063	PDE3A	U 96.08
rs312363907	1	64946665	G/T	0.493	7.17622e-06	-5.176102±1.149063	PDE3A	U 89.62
rs314826738	1	64024804	T/C	0.482	7.39352e-06	-5.191649±1.154161	RERGL	D 19.66
rs13880663	1	66764440	G/A	0.499	7.41771e-06	5.250623±1.167454	ST8SIA1	intron
rs318206184	1	64973296	G/C	0.493	7.428e-06	-5.163005±1.148049	PDE3A	U 63.00
rs316334991	1	66379322	A/T	0.499	7.76146e-06	-5.232256±1.165905	ENSGALT00000045789	D 30.96
rs315817599	1	66004127	A/G	0.499	7.90646e-06	5.242037±1.169127	SOX5	U 64.10
rs314476388	1	65061422	A/G	0.466	8.02659e-06	-5.249666±1.17168	PDE3A	intron
rs317588128	1	64988408	C/A	0.467	8.40034e-06	-5.247308±1.173736	PDE3A	U 47.87
rs314972632	1	66382040	G/T	0.5	9.22587e-06	5.20665±1.16997	ENSGALT00000045789	D 28.24
rs315355597	1	65029700	C/A	0.466	9.24376e-06	-5.200654±1.168734	PDE3A	U 6.58
rs314960600	1	66964840	T/C	0.498	9.61908e-06	5.108822±1.150338	ENSGALT00000021604	U 10.22
rs314985144	1	67055169	A/G	0.497	9.80272e-06	5.118095±1.153498	ABCC9	intron
rs314590045	1	66382011	T/G	0.5	1.02102e-05	5.181995±1.170246	ENSGALT00000045789	D 28.27
rs13878842	1	64482578	C/T	0.493	1.03304e-05	-5.103216±1.153122	PLEKHA5	U 96.97
rs13878858	1	64484593	C/T	0.493	1.03304e-05	-5.103216±1.153122	PLEKHA5	U 94.96
rs15295638	1	64488215	T/C	0.493	1.03304e-05	-5.103216±1.153122	PLEKHA5	U 91.34
rs313074422	1	64492357	C/T	0.493	1.03304e-05	-5.103216±1.153122	PLEKHA5	U 87.19
rs314549361	1	65815578	A/G	0.498	1.0524e-05	-5.202021±1.176528	ENSGALT00000043069	U 58.95
rs312696990	1	63891101	T/C	0.48	1.06324e-05	-5.081834±1.149929	ENSGALT00000042385	D 15.49
rs318006072	1	65083765	A/G	0.469	1.13375e-05	-5.174318±1.1746	PDE3A	intron
rs313970224	1	66958397	A/G	0.497	1.14805e-05	5.069527±1.151532	C3AR1	D 14.66
rs13878795	1	64428919	T/G	0.466	1.18546e-05	-5.197191±1.182424	CAPZA3	D 51.25
rs13878798	1	64430601	G/C	0.466	1.18546e-05	-5.197191±1.182424	CAPZA3	D 52.93
rs317901480	1	64706960	A/G	0.49	1.2479e-05	-5.044951±1.150749	AEBP2	intron
rs314759160	1	64375086	A/C	0.493	1.29739e-05	-5.054376±1.155161	PLCZ1	intron
rs316642781	1	25690779	C/T	0.161	1.32237e-05	6.39956±1.46401	ENSGALT00000042994	D 10.22
rs316081188	1	64913922	A/G	0.466	1.34815e-05	-5.133349±1.175491	PDE3A	U 122.36
rs317967319	1	64918054	C/T	0.466	1.34815e-05	-5.133349±1.175491	PDE3A	U 118.23
rs313964418	1	64942172	G/T	0.468	1.35364e-05	-5.135076±1.176128	PDE3A	U 94.11
rs315206890	1	63933986	C/T	0.48	1.37643e-05	-5.030493±1.153152	ENSGALT00000042385	U 27.27
rs316074199	1	63904790	G/C	0.48	1.37643e-05	-5.030493±1.153152	ENSGALT00000042385	D 1.80
rs316154740	1	60902767	T/C	0.456	1.3809e-05	-4.952816±1.135532	ERC1	intron
rs315079035	1	60909992	T/C	0.456	1.3809e-05	-4.952816±1.135532	ERC1	intron
rs313277240	1	64387706	T/G	0.467	1.41548e-05	-5.153123±1.182944	CAPZA3	D 10.03
rs314739765	1	64618665	G/A	0.465	1.45369e-05	-5.131234±1.17952	PLEKHA5	intron
rs15299263	1	66045323	A/G	0.499	1.49443e-05	-5.081086±1.169644	SOX5	U 22.90
rs315000258	1	64604287	C/T	0.465	1.51934e-05	-5.125895±1.180959	PLEKHA5	intron
rs317536823	1	64412151	T/C	0.466	1.54278e-05	-5.132156±1.183331	CAPZA3	D 34.48
rs312399266	1	68277826	A/C	0.496	1.56642e-05	-5.02841±1.160316	ARNTL2	U 3.50
rs14841319	1	68363439	G/A	0.497	1.64424e-05	-5.002218±1.157161	PPFIBP1	intron
rs313835587	1	64024691	T/C	0.481	1.66475e-05	-4.98319±1.153498	RERGL	D 19.77
rs15294666	1	64031727	A/G	0.481	1.66475e-05	-4.98319±1.153498	RERGL	D 12.74
rs314225702	1	64631852	T/C	0.465	1.68365e-05	-5.102254±1.181749	PLEKHA5	intron
rs312387499	4	4223165	A/C	0.103	1.07892e-06	7.860364±1.605022	ENSGALT00000010111	intron
rs318181910	4	2763769	G/A	0.198	7.81785e-06	5.475701±1.220577	HTR2C	U 5.89
rs317143767	4	4157332	C/T	0.086	9.85102e-06	7.784446±1.754855	ENSGALT00000043721	intron
rs312814932	4	4255629	T/A	0.153	1.55053e-05	5.879989±1.356109	ENSGALT00000010111	U 7.44
