# Supplementary material for: Identification of Promising Mutants Associated with Egg Production Traits Revealed by Genome-Wide Association Study
Source: PLoS One. 2015 Oct 23;10(10):e0140615. doi: 10.1371/journal.pone.0140615 (PMC4619706; doi:10.1371/journal.pone.0140615)
Supplement: S4 Table — 1: Chicken chromosome. 2: first listed marker is minor allele. 3: minor allele frequency. 4: allele substitution effect. 5: U and D indicates that the SNP is upstream and downstream of the gene; UTR indicates untranslated region. (XLSX). (XLSX) [file pone.0140615.s006.xlsx]

## Sheet: EN21-40
SNP	GGA1	Position (bp)	Alleles2	MAF3	P-value	Effect ± SE4	Candidate/Nearest genes	Location (kb)5
rs313919620	1	418735	T/C	0.287	1.69292e-06	2.971757±0.6182528	LOC101749001	intron
rs315473190	1	50719761	G/A	0.159	2.57192e-06	-3.906133±0.8273875	DMC1	UTR-5
rs16497759	5	40232648	T/A	0.141	8.9961e-07	4.497202±0.9115337	SEL1L	intron
rs314441856	5	40326228	A/G	0.165	9.51407e-07	4.265405±0.8665046	SEL1L	U 80.47
rs314684831	5	40363799	T/C	0.165	9.51407e-07	4.265405±0.8665046	SEL1L	U 118.04
rs312786016	5	40377049	A/G	0.165	9.51407e-07	4.265405±0.8665046	SEL1L	U 131.29
rs317441904	5	40383760	G/A	0.165	9.51407e-07	4.265405±0.8665046	SEL1L	U 138.00
rs314560092	5	40391870	A/C	0.165	9.51407e-07	4.265405±0.8665046	SEL1L	U 146.12
rs314758747	5	40395630	T/C	0.165	9.51407e-07	4.265405±0.8665046	SEL1L	U 149.87
rs316977120	5	40189708	T/C	0.388	1.25704e-06	3.115567±0.6401605	STON2	intron
rs312601826	5	39762365	A/G	0.269	1.60365e-06	3.494294±0.7253037	NRXN3	D 25.58
rs315172298	5	40416741	A/G	0.431	1.62552e-06	3.13531±0.6511616	SEL1L	U 170.98
rs14540356	5	43153478	T/G	0.251	2.34846e-06	3.55964±0.751014	CALM1	D 9.52
rs15712011	5	42121531	A/G	0.361	2.48679e-06	3.153477±0.6669806	GALC	D 9.86
rs318043141	5	42421056	T/C	0.288	2.79841e-06	3.340073±0.7101119	ZC3H14	D 2.18
rs318024791	5	42256325	T/C	0.312	2.9784e-06	3.268881±0.6968918	KCNK10	intron
rs317576635	5	42125823	G/A	0.287	3.24487e-06	3.3428±0.7153694	GALC	D 5.57
rs315568325	5	42130216	C/T	0.287	3.24487e-06	3.3428±0.7153694	GALC	D 1.17
rs315550662	5	42628737	G/A	0.386	3.3119e-06	3.105889±0.6652767	TTC8	D54.75
rs312649798	5	42076601	T/C	0.324	3.6311e-06	3.223993±0.6934301	LOC423393	D 6.23
rs315646160	5	42636040	A/T	0.385	3.84544e-06	3.095074±0.6674271	TTC8	D 62.05
rs315818599	5	41863888	T/A	0.287	4.82195e-06	3.267944±0.7120293	LOC423393	D 218.94
rs313565872	5	42611691	C/T	0.391	4.85343e-06	3.049757±0.6646896	TTC8	D 37.70
rs313238601	5	43157194	G/A	0.339	6.36648e-06	3.021785±0.6669967	CALM1	D 13.24
rs316082848	5	40380764	G/A	0.182	6.84161e-06	3.719591±0.8238314	SEL1L	U 135.00
rs314422825	5	40194495	A/G	0.333	7.06532e-06	3.040803±0.6745241	STON2	missense
rs15713230	5	42602760	C/T	0.371	7.31657e-06	2.991805±0.6647647	TTC8	D 28.77
rs14540337	5	43144884	T/C	0.384	7.46788e-06	2.946719±0.6553896	CALM1	D 0.93
rs316600306	5	40318604	G/A	0.388	7.66001e-06	3.018507±0.6721756	SEL1L	U 72.84
rs316004182	5	40321254	G/A	0.388	7.66001e-06	3.018507±0.6721756	SEL1L	U 75.49
rs313393231	5	43211429	T/C	0.226	7.90755e-06	3.261693±0.7274429	TTC7B	D 29.15
rs317778344	5	39840738	T/C	0.146	8.44688e-06	4.030048±0.9016792	DIO2	U 2.27
rs314176307	5	40376352	G/A	0.177	8.54176e-06	3.727519±0.8344438	SEL1L	U 130.59
rs317618175	5	42016423	T/C	0.302	8.9752e-06	3.154594±0.7078922	LOC423393	D 66.41
rs312491137	5	43493327	T/C	0.101	1.0465e-05	4.306441±0.9736871	C5H14ORF159	D 1.05
rs314487568	5	42631914	A/G	0.382	1.1051e-05	2.909567±0.6596345	TTC8	D 57.93
rs13587614	5	40164174	A/G	0.322	1.14366e-05	3.044347±0.6913712	STON2	intron
rs315526008	5	40116521	T/G	0.177	1.23256e-05	3.655065±0.8331829	GTF2A1	intron
rs313675121	5	40313674	A/G	0.447	1.34817e-05	2.876511±0.6586833	SEL1L	U 67.91
rs312438678	5	41923441	C/T	0.289	1.455e-05	3.092328±0.7108551	LOC423393	D 159.39
rs313453572	5	41777305	T/C	0.174	1.49543e-05	3.665414±0.843776	LOC423393	D 305.53
rs317773842	9	7473958	A/G	0.108	1.34382e-05	-4.277781±0.979395	FARSB	synon
rs315351431	13	8292313	G/C	0.097	1.39967e-05	-4.22076±0.9683405	NEURL1B	U 12.09
rs317410777	23	4191027	G/A	0.47	3.69481e-06	2.655662±0.5716389	CLSPN	D 1.02

## Sheet: EN21-56
SNP	GGA1	Position (bp)	Alleles2	MAF3	P-value	Effect ± SE4	Candidate/Nearest genes	Location (kb)5
rs13870912	1	56459390	G/A	0.493	4.68593e-06	-4.692608±1.021092	KIAA1549	intron
rs314280837	1	56455803	A/G	0.481	8.12635e-06	-4.778905±1.067226	KIAA1549	intron
rs14189659	2	59239019	A/G	0.294	1.22782e-05	-5.299331±1.207764	CDKAL1	intron
rs318115250	2	59241328	C/T	0.294	1.22782e-05	-5.299331±1.207764	CDKAL1	intron
rs16005928	2	59032343	G/A	0.205	1.47721e-05	-5.847065±1.345147	SOX4	U 57.65
rs314881032	3	445849	G/A	0.477	1.79394e-06	-4.828136±1.006929	MIR216B	U 138.78
rs14308718	3	1308224	C/T	0.289	1.99207e-06	-5.448459±1.141388	MIR7463	D 287.49
rs317323843	3	67538152	T/C	0.087	9.68741e-06	-7.920529±1.784028	RTN4IP1	intron
rs317781787	3	669509	C/T	0.487	1.41782e-05	4.686087±1.075802	MIR6583	U 68.08
rs313537796	5	40293741	A/C	0.167	1.59055e-06	6.865933±1.424656	SEL1L	U 47.98
rs313691773	5	40247836	T/C	0.166	1.61369e-06	6.881445±1.428743	SEL1L	U 2.08
rs314629033	5	40249984	G/T	0.166	1.61369e-06	6.881445±1.428743	SEL1L	U 4.22
rs315420959	5	40267439	G/A	0.166	1.61369e-06	6.881445±1.428743	SEL1L	U 21.68
rs317930636	5	40284430	C/T	0.166	1.61369e-06	6.881445±1.428743	SEL1L	U 38.67
rs316283265	5	40314575	A/G	0.166	1.61369e-06	6.881445±1.428743	SEL1L	U 68.81
rs314441856	5	40326228	A/G	0.166	2.12763e-06	6.802864±1.429155	SEL1L	U 80.47
rs314684831	5	40363799	T/C	0.166	2.12763e-06	6.802864±1.429155	SEL1L	U 118.04
rs312786016	5	40377049	A/G	0.166	2.12763e-06	6.802864±1.429155	SEL1L	U 131.29
rs317441904	5	40383760	G/A	0.166	2.12763e-06	6.802864±1.429155	SEL1L	U 138.00
rs314560092	5	40391870	A/C	0.166	2.12763e-06	6.802864±1.429155	SEL1L	U 146.12
rs314758747	5	40395630	T/C	0.166	2.12763e-06	6.802864±1.429155	SEL1L	U 149.87
rs317449530	5	40101576	A/G	0.308	4.45374e-06	5.293023±1.149055	GTF2A1	UTR-3
rs313187645	5	40106943	A/G	0.308	4.45374e-06	5.293023±1.149055	GTF2A1	intron
rs14540337	5	43144884	T/C	0.385	4.79551e-06	4.970099±1.082625	CALM1	D 0.93
rs314448799	5	43152230	C/T	0.408	6.81778e-06	4.885149±1.081805	CALM1	D 8.27
rs314682536	5	43541881	C/T	0.075	1.00619e-05	8.188606±1.847856	CCDC88C	intron
rs317413595	23	4190173	G/C	0.482	7.08774e-06	-4.223766±0.9370756	CLSPN	D 0.16
rs317410777	23	4191027	G/A	0.469	8.62713e-06	4.248488±0.9515279	CLSPN	D 1.02

## Sheet: EN21-72
SNP	GGA1	Position (bp)	Alleles2	MAF3	P-value	Effect ± SE4	Candidate/Nearest genes	Location (kb)5
rs13870912	1	56459390	G/A	0.492	8.53511e-06	-6.893466±1.54315	KIAA1549	intron
