# Supplementary material for: Identification of Promising Mutants Associated with Egg Production Traits Revealed by Genome-Wide Association Study
Source: PLoS One. 2015 Oct 23;10(10):e0140615. doi: 10.1371/journal.pone.0140615 (PMC4619706; doi:10.1371/journal.pone.0140615)
Supplement: S7 Table — 1: Chicken chromosome. 2: first listed marker is minor allele. 3: minor allele frequency. 4: allele substitution effect. 5: U and D indicates that the SNP is upstream and downstream of the gene. (XLSX). (XLSX) [file pone.0140615.s009.xlsx]

## Sheet: AFE
SNP	GGA1	Position (bp)	Alleles2	MAF3	P-value	Effect ± SE4	Candidate/Nearest genes	Location (kb)5
rs313725141	16	63284	G/A	0.197	1.36462e-06	2.49958±0.5153689	TAP2	D 0.75
rs312931420	16	124627	T/G	0.464	8.04607e-06	-1.758563±0.3925516	B-G	D 5.76
rs314453358	16	135181	G/T	0.419	8.85632e-06	-1.768873±0.3966951	GNB2L1	U 4.08
rs316781747	16	213091	G/C	0.184	9.13521e-06	2.479801±0.5569728	TRIM27	intron
rs318220925	23	3832342	C/G	0.38	9.72061e-06	1.899908±0.4280275	GRIK3	intron
rs318035262	23	3196208	T/C	0.09	1.36124e-05	-3.19323±0.7315959	STMN1	U 2.41
rs15201280	23	3323974	G/A	0.33	1.56421e-05	2.108978±0.486627	POU3F1	U 94.94
